# Supplementary material for: Historical Account of Managing Overabundant Wild Asian Elephants in Myanmar by the Kheddah System of Capture: Philosophy, Principles and Practices
Source: Animals (Basel). 2024 Aug 29;14(17):2506. doi: 10.3390/ani14172506 (PMC11393919; doi:10.3390/ani14172506)
Supplement: Supplementary file 1 [file animals-14-02506-s001.zip]

Archive with 2 entries (2 files):
- animals-3115480-supplementary.mp4
- animals-3115480-Table  supplement.pdf
